# Supplementary material for: Amphiphilic Lignin Nanoparticles Made from Lignin-Acrylic Acid-Methyl Methacrylate Copolymers
Source: Nanomaterials (Basel). 2022 Jul 29;12(15):2612. doi: 10.3390/nano12152612 (PMC9370363; doi:10.3390/nano12152612)
Supplement: Supplementary file 1 [file nanomaterials-12-02612-s001.zip]

Archive with 1 entries (1 files):
- nanomaterials-1834623-supplementary.pdf
